# Supplementary material for: Surface Texture of Macroplastic Pollution in Streams Alters the Physical Structure and Diversity of Biofilm Communities
Source: Environ Microbiol Rep. 2025 Apr 10;17(2):e70068. doi: 10.1111/1758-2229.70068 (PMC11982702; doi:10.1111/1758-2229.70068)
Supplement: Supplementary file 2 — Table S1. [file EMI4-17-e70068-s002.xlsx]

## Sheet: Sheet1
Supplementary Table S1. Statistics from DADA2 sequence processing and curating of paired-end fastq files from amplicon sequence variants (ASVs).
sample name	input	filtered	merged	nonchimeric	bacteria & archaea only	contaminants removed	final count
FLA100S88R1	75142	59576	45194	43852	33936	8587	25349
FLA101S89R1	137799	105943	76999	76514	61093	1033	60060
FLA102S90R1	74762	50336	35395	34527	32286	1630	30656
FLA104S91R1	106155	83227	70984	64032	56458	77	56381
FLA105S92R1	76815	61541	48450	46289	27645	2453	25192
FLA106S93R1	67769	49584	36400	36150	30399	794	29605
FLA107S94R1	97430	74785	53759	53550	50828	485	50343
FLA108S112R1	127123	98190	73137	71679	65240	1550	63690
FLA109S113R1	132059	104920	81516	75376	39403	15	39388
FLA110S97R1	118007	90101	68331	68197	59098	1001	58097
FLA111S98R1	101592	65663	51209	51088	48182	992	47190
FLA112S99R1	128266	97596	71683	69489	66181	912	65269
FLA114S100R1	107536	78140	51825	51567	43175	421	42754
FLA11S9R1	77971	58342	38571	38425	36222	25	36197
FLA124S101R1	99368	67716	47634	47559	42083	250	41833
FLA125S102R1	131099	96351	71900	70849	64285	167	64118
FLA126S103R1	117169	90169	71562	70824	58487	586	57901
FLA127S104R1	117590	86560	63807	63743	56069	204	55865
FLA12S10R1	125673	93198	66295	65762	58290	275	58015
FLA13S11R1	129517	91354	60062	59940	53088	150	52938
FLA14S12R1	107245	80989	63062	61506	56735	74	56661
FLA15S13R1	143927	107899	82326	78761	73233	152	73081
FLA16S14R1	171551	125015	86014	85960	78881	348	78533
FLA17S15R1	121297	93302	68235	66983	55224	476	54748
FLA18S16R1	83298	62525	46355	44847	29108	0	29108
FLA19S17R1	132794	100727	71672	70814	59642	417	59225
FLA1S1R1	136549	109447	88960	82821	47289	51	47238
FLA20S18R1	82059	56098	38472	36510	27188	236	26952
FLA21S19R1	94861	70630	54540	50858	45602	32	45570
FLA22S20R1	143112	112302	89172	74213	46633	50	46583
FLA23S21R1	178144	137395	95983	95615	94243	349	93894
FLA24S22R1	139309	102582	72745	71535	70491	156	70335
FLA25S23R1	175589	137688	105937	102101	85647	929	84718
FLA26S24R1	185856	141443	103777	100752	97815	200	97615
FLA27S25R1	139256	109134	78857	76046	61929	523	61406
FLA28S26R1	118263	94659	76450	68768	61121	0	61121
FLA29S27R1	96066	72814	50086	49911	44824	520	44304
FLA2S2R1	113020	83382	58741	58514	54056	284	53772
FLA30S28R1	99730	75863	59417	53232	51456	293	51163
FLA31S29R1	106908	78486	54694	54403	50143	631	49512
FLA32S30R1	84771	59944	48122	43719	42471	109	42362
FLA33S31R1	98958	73635	59527	59384	56610	221	56389
FLA34S32R1	84232	67573	48681	48142	39629	378	39251
FLA35S33R1	110907	88326	70503	66051	39338	36	39302
FLA37S34R1	137060	110190	88647	87251	24931	1182	23749
FLA38S35R1	102761	73159	51462	51051	41250	48	41202
FLA39S36R1	100211	70243	48721	48721	44261	218	44043
FLA3S3R1	82276	59576	45251	43696	42712	2224	40488
FLA40S37R1	148997	108788	83492	80215	42041	583	41458
FLA41S38R1	177135	139004	102758	102079	94658	463	94195
FLA42S39R1	138175	104203	75937	72674	54852	560	54292
FLA44S40R1	96271	69454	44664	44592	44023	150	43873
FLA45S41R1	128863	99100	75422	75311	65013	1163	63850
FLA46S42R1	85770	56609	43834	42197	24874	2298	22576
FLA48S43R1	145327	113138	89897	83847	55627	6669	48958
FLA49S44R1	98015	77089	61430	57356	36408	98	36310
FLA4S4R1	150613	118949	97951	97775	92469	806	91663
FLA50S45R1	83667	67145	54093	52624	43216	283	42933
FLA51S46R1	95755	66764	46036	45646	43142	292	42850
FLA52S47R1	124485	85450	61631	61025	57239	107	57132
FLA53S48R1	117009	85809	68682	67608	59372	506	58866
FLA54S49R1	98149	71233	52374	51447	47294	659	46635
FLA55S50R1	137093	102016	80601	78793	70004	516	69488
FLA56S51R1	149249	107909	75398	75070	73815	270	73545
FLA58S52R1	132414	94468	67360	67041	64661	247	64414
FLA59S53R1	61116	43527	30326	29089	19444	388	19056
FLA5S5R1	119231	91255	69781	65722	32794	367	32427
FLA60S54R1	155126	121446	99158	91097	54994	7808	47186
FLA61S55R1	131276	106158	90663	90483	49402	154	49248
FLA62S56R1	70355	55014	41295	40988	28462	0	28462
FLA63S57R1	107669	79655	61221	58196	32698	184	32514
FLA64S58R1	103340	74358	58699	56754	35640	2003	33637
FLA66S59R1	203163	162460	133316	124790	83395	22	83373
FLA67S60R1	178813	77574	56550	53941	22253	0	22253
FLA68S61R1	128790	96927	67022	66904	59968	482	59486
FLA69S62R1	139276	109805	83353	80775	75515	25	75490
FLA6S6R1	98925	76745	55418	53128	40973	210	40763
FLA70S63R1	174290	139199	97541	97239	93276	1545	91731
FLA71S64R1	134610	103117	58673	58153	58075	449	57626
FLA72S65R1	110628	78611	58478	57059	44510	131	44379
FLA73S66R1	136388	77828	30955	30955	30859	110	30749
FLA74S67R1	97316	66552	48228	47941	34977	718	34259
FLA75S68R1	127576	94105	68624	67637	65133	1035	64098
FLA76S69R1	123435	93711	63575	63097	53241	455	52786
FLA77S70R1	209200	162560	115536	114572	111968	794	111174
FLA78S71R1	153785	119300	86845	85744	66401	1083	65318
FLA79S72R1	103700	76114	49357	49200	48380	370	48010
FLA7S7R1	84313	63513	41829	41116	29841	257	29584
FLA80S73R1	139204	102535	83469	82968	81104	3739	77365
FLA81S74R1	173123	131082	100009	96027	68844	160	68684
FLA82S75R1	144370	108015	82656	82266	77096	1176	75920
FLA83S76R1	240588	188154	142240	141654	137481	659	136822
FLA84S77R1	189321	141977	113990	108734	78536	48	78488
FLA85S109R1	153898	121093	94256	93638	92454	1984	90470
FLA86S110R1	127979	102349	77865	77279	76972	614	76358
FLA87S78R1	211093	164714	132610	122188	113646	161	113485
FLA89S79R1	79246	60114	48673	41652	17018	0	17018
FLA90S80R1	117990	92128	73551	71009	35524	461	35063
FLA91S81R1	87736	58135	46395	43048	21298	46	21252
FLA92S82R1	91027	67992	48296	44483	27368	583	26785
FLA94S83R1	100841	69580	50164	49315	41810	34	41776
FLA95S84R1	116706	89118	65053	64648	58282	514	57768
FLA96S85R1	154199	118573	88618	87925	74770	856	73914
FLA98S86R1	209234	162978	120274	117630	108957	343	108614
FLA99S87R1	86336	62271	49670	48796	19743	427	19316
FLA9S8R1	64639	43686	30943	30645	27502	171	27331
FLAB1S105R1	86113	63441	59695	59641	42388	42388	NA
FLAB2S106R1	60998	40385	39617	39617	19612	19612	NA
FLAB3S107R1	118491	87373	80027	79597	10710	10710	NA
FLAB4S108R1	95075	74021	71579	71479	37661	37661	NA
NCplate1S95R1	33549	25358	23308	23308	19225	19225	NA
NCplate2S111R1	11592	7566	7105	7105	4249	4249	NA
PCS96R1	67126	52020	44898	27149	3960	3960	NA
